# Supplementary material for: Antimicrobial and Physicochemical Properties of Hemicellulose-Based Films Incorporating Carvacrol
Source: Polymers (Basel). 2025 Jul 29;17(15):2073. doi: 10.3390/polym17152073 (PMC12349191; doi:10.3390/polym17152073)
Supplement: Supplementary file 1 [file polymers-17-02073-s001.zip]

Archive with 1 entries (1 files):
- polymers-3760771-supplementary.pdf
